# Supplementary material for: Is Torosaurus Triceratops? Geometric Morphometric Evidence of Late Maastrichtian Ceratopsid Dinosaurs
Source: PLoS One. 2013 Nov 26;8(11):e81608. doi: 10.1371/journal.pone.0081608 (PMC3841114; doi:10.1371/journal.pone.0081608)
Supplement: File S2 — Raw Data. TPS files of raw landmark coordinates of the four datasets (skulls, skulls with the frill excluded, the sole frills and squamosals). (ZIP) [file pone.0081608.s002.zip]

Archive with 4 entries (4 files):
- LM_config_SQUAMOSALS.TPS
- LM_config_FRILLS.TPS
- LM_config_SKULLS.TPS
- LM_config_SKULLS_no_FRILL.TPS
