# Supplementary material for: Is Torosaurus Triceratops? Geometric Morphometric Evidence of Late Maastrichtian Ceratopsid Dinosaurs
Source: PLoS One. 2013 Nov 26;8(11):e81608. doi: 10.1371/journal.pone.0081608 (PMC3841114; doi:10.1371/journal.pone.0081608)
Supplement: File S2 — Raw Data. TPS files of raw landmark coordinates of the four datasets (skulls, skulls with the frill excluded, the sole frills and squamosals). (ZIP) [file pone.0081608.s002.zip › LM_config_SQUAMOSALS.TPS]

LM=30
745.00000 1144.00000
1138.00000 1111.00000
3505.00000 2187.00000
1247.00000 984.00000
2553.00000 1277.00000
1186.00000 1081.00000
877.00000 1107.00000
1304.00000 842.00000
1439.00000 840.00000
1590.00000 835.00000
1733.00000 898.00000
3515.00000 2058.00000
3437.00000 1939.00000
3336.00000 1858.00000
3217.00000 1775.00000
1221.00000 1037.00000
1007.00000 1127.00000
968.00000 1307.00000
906.00000 1241.00000
1877.00000 945.00000
3132.00000 1673.00000
822.00000 1197.00000
2006.00000 1019.00000
2151.00000 1067.00000
2288.00000 1127.00000
2412.00000 1220.00000
3024.00000 1583.00000
2913.00000 1494.00000
2792.00000 1418.00000
2682.00000 1341.00000
IMAGE=Torosaurus_latus_ANSP15192.JPG
ID=Torosaurus_latus_ANSP15192 
SCALE=0.027682
LM=30
196.00000 915.00000
507.00000 989.00000
3799.00000 1258.00000
443.00000 694.00000
2204.00000 465.00000
548.00000 900.00000
306.00000 929.00000
312.00000 557.00000
480.00000 453.00000
682.00000 369.00000
900.00000 365.00000
3730.00000 1089.00000
3642.00000 913.00000
3498.00000 782.00000
3303.00000 729.00000
509.00000 791.00000
405.00000 977.00000
432.00000 1189.00000
362.00000 1101.00000
1126.00000 361.00000
3163.00000 622.00000
268.00000 1028.00000
1338.00000 372.00000
1549.00000 404.00000
1769.00000 404.00000
1983.00000 425.00000
2971.00000 559.00000
2777.00000 561.00000
2594.00000 483.00000
2394.00000 451.00000
IMAGE=Torosaurus_latus_MOR1122.JPG
ID=Torosaurus_latus_MOR1122 
SCALE=0.038519
LM=30
1667.00000 913.00000
1908.00000 844.00000
3693.00000 1742.00000
1989.00000 733.00000
2932.00000 1092.00000
1948.00000 816.00000
1751.00000 882.00000
2031.00000 625.00000
2134.00000 593.00000
2238.00000 643.00000
2347.00000 695.00000
3665.00000 1650.00000
3601.00000 1567.00000
3522.00000 1496.00000
3445.00000 1429.00000
1971.00000 773.00000
1828.00000 860.00000
1799.00000 973.00000
1764.00000 945.00000
2447.00000 757.00000
3362.00000 1370.00000
1716.00000 932.00000
2551.00000 813.00000
2645.00000 879.00000
2739.00000 959.00000
2832.00000 1022.00000
3282.00000 1305.00000
3192.00000 1268.00000
3107.00000 1207.00000
3020.00000 1153.00000
IMAGE=Torosaurus_latus_YPM1830.JPG
ID=Torosaurus_latus_YPM1830 
SCALE=0.057928
LM=30
866.00000 871.00000
1288.00000 890.00000
3464.00000 1903.00000
1488.00000 720.00000
2566.00000 1167.00000
1373.00000 849.00000
1007.00000 883.00000
1509.00000 586.00000
1609.00000 498.00000
1761.00000 513.00000
1894.00000 564.00000
3400.00000 1809.00000
3314.00000 1728.00000
3227.00000 1652.00000
3133.00000 1584.00000
1433.00000 789.00000
1149.00000 886.00000
957.00000 1107.00000
956.00000 1020.00000
2014.00000 659.00000
3035.00000 1505.00000
914.00000 943.00000
2133.00000 749.00000
2252.00000 852.00000
2349.00000 959.00000
2446.00000 1071.00000
2947.00000 1441.00000
2852.00000 1378.00000
2760.00000 1306.00000
2662.00000 1236.00000
IMAGE=Torosaurus utahensis_NMMNH_P22884_sq4.JPG
ID=Torosaurus_utahensis_NMMNH_P22884 
SCALE=0.035852
LM=30
146.00000 805.00000
430.00000 731.00000
2498.00000 1126.00000
474.00000 611.00000
1585.00000 481.00000
456.00000 695.00000
243.00000 778.00000
443.00000 478.00000
531.00000 387.00000
652.00000 344.00000
791.00000 347.00000
2448.00000 1019.00000
2393.00000 918.00000
2329.00000 810.00000
2250.00000 718.00000
466.00000 652.00000
342.00000 765.00000
343.00000 916.00000
289.00000 867.00000
918.00000 376.00000
2157.00000 648.00000
214.00000 840.00000
1057.00000 390.00000
1186.00000 417.00000
1317.00000 435.00000
1451.00000 466.00000
2051.00000 590.00000
1929.00000 551.00000
1820.00000 525.00000
1704.00000 494.00000
IMAGE=Torosaurus_utahensis_USNM15583.JPG
ID=Torosaurus_utahensis_USNM15583 
SCALE=0.040656
LM=30
639.00000 586.00000
1030.00000 583.00000
3668.00000 2251.00000
1268.00000 464.00000
2823.00000 886.00000
1120.00000 560.00000
763.00000 593.00000
1415.00000 391.00000
1586.00000 343.00000
1759.00000 340.00000
1930.00000 368.00000
3730.00000 2078.00000
3725.00000 1911.00000
3672.00000 1747.00000
3621.00000 1576.00000
1196.00000 523.00000
900.00000 585.00000
801.00000 707.00000
748.00000 666.00000
2085.00000 433.00000
3517.00000 1430.00000
687.00000 625.00000
2243.00000 514.00000
2398.00000 586.00000
2553.00000 673.00000
2682.00000 781.00000
3401.00000 1307.00000
3262.00000 1198.00000
3112.00000 1086.00000
2974.00000 985.00000
IMAGE=Triceratops_horridus_BHI4772.JPG
ID=Triceratops_horridus_BHI4772 
SCALE=0.036761
LM=30
970.00000 942.00000
1328.00000 898.00000
3274.00000 2026.00000
1463.00000 712.00000
2647.00000 986.00000
1391.00000 849.00000
1090.00000 921.00000
1541.00000 605.00000
1671.00000 576.00000
1803.00000 607.00000
1934.00000 607.00000
3271.00000 1903.00000
3229.00000 1784.00000
3183.00000 1654.00000
3184.00000 1522.00000
1433.00000 784.00000
1215.00000 931.00000
1053.00000 1013.00000
1030.00000 986.00000
2063.00000 662.00000
3139.00000 1414.00000
999.00000 968.00000
2181.00000 730.00000
2296.00000 790.00000
2429.00000 827.00000
2541.00000 904.00000
3044.00000 1308.00000
2954.00000 1223.00000
2872.00000 1116.00000
2774.00000 1033.00000
IMAGE=Triceratops_horridus_BHI6220.JPG
ID=Triceratops_horridus_BHI6220 
SCALE=0.034300
LM=30
843.00000 422.00000
1448.00000 393.00000
3239.00000 2392.00000
1691.00000 300.00000
3021.00000 915.00000
1533.00000 369.00000
1048.00000 410.00000
1840.00000 226.00000
1993.00000 185.00000
2147.00000 218.00000
2291.00000 291.00000
3393.00000 2305.00000
3493.00000 2149.00000
3552.00000 1989.00000
3576.00000 1800.00000
1610.00000 332.00000
1247.00000 414.00000
948.00000 621.00000
924.00000 551.00000
2410.00000 407.00000
3515.00000 1637.00000
875.00000 492.00000
2541.00000 494.00000
2681.00000 585.00000
2790.00000 693.00000
2890.00000 820.00000
3456.00000 1479.00000
3358.00000 1328.00000
3262.00000 1177.00000
3154.00000 1031.00000
IMAGE=Triceratops_horridus_FMNH_P12003.JPG
ID=Triceratops_horridus_FMNH_P12003 
SCALE=0.022816
LM=30
406.00000 1187.00000
834.00000 980.00000
3205.00000 2017.00000
1068.00000 647.00000
2621.00000 562.00000
919.00000 869.00000
553.00000 1117.00000
1171.00000 498.00000
1291.00000 383.00000
1461.00000 352.00000
1632.00000 368.00000
3253.00000 1854.00000
3238.00000 1677.00000
3301.00000 1522.00000
3227.00000 1360.00000
1006.00000 763.00000
683.00000 1033.00000
628.00000 1267.00000
562.00000 1232.00000
1813.00000 334.00000
3187.00000 1182.00000
489.00000 1201.00000
1978.00000 350.00000
2138.00000 397.00000
2284.00000 478.00000
2448.00000 512.00000
3143.00000 1015.00000
3061.00000 859.00000
2945.00000 718.00000
2808.00000 615.00000
IMAGE=Triceratops_horridus_FMNH_PR2414.JPG
ID=Triceratops_horridus_FMNH_PR2414 
SCALE=0.027116
LM=30
686.00000 1034.00000
921.00000 1019.00000
3224.00000 2353.00000
1217.00000 493.00000
2842.00000 753.00000
1052.00000 860.00000
764.00000 1017.00000
1382.00000 401.00000
1538.00000 298.00000
1708.00000 243.00000
1868.00000 346.00000
3371.00000 2259.00000
3499.00000 2115.00000
3433.00000 1922.00000
3345.00000 1758.00000
1165.00000 698.00000
841.00000 1027.00000
795.00000 1158.00000
768.00000 1119.00000
2048.00000 384.00000
3300.00000 1576.00000
721.00000 1077.00000
2231.00000 376.00000
2379.00000 491.00000
2495.00000 636.00000
2665.00000 716.00000
3281.00000 1373.00000
3194.00000 1213.00000
3026.00000 1109.00000
2938.00000 935.00000
IMAGE=Triceratops_horridus_ROM55380.JPG
ID=Triceratops_horridus_ROM55380 
SCALE=0.024500
LM=30
490.00000 892.00000
789.00000 861.00000
3348.00000 2153.00000
1067.00000 624.00000
2667.00000 698.00000
905.00000 801.00000
586.00000 869.00000
1190.00000 479.00000
1337.00000 381.00000
1498.00000 297.00000
1670.00000 260.00000
3461.00000 2067.00000
3437.00000 1872.00000
3426.00000 1695.00000
3376.00000 1520.00000
996.00000 715.00000
688.00000 866.00000
652.00000 1038.00000
611.00000 977.00000
1842.00000 306.00000
3298.00000 1355.00000
547.00000 933.00000
2029.00000 356.00000
2193.00000 432.00000
2346.00000 521.00000
2513.00000 606.00000
3201.00000 1203.00000
3085.00000 1063.00000
2944.00000 943.00000
2810.00000 813.00000
IMAGE=Triceratops_horridus_SDSM2760.JPG
ID=Triceratops_horridus_SDSM2760 
SCALE=0.032009
LM=30
1049.00000 661.00000
1529.00000 475.00000
3655.00000 2273.00000
1755.00000 272.00000
3353.00000 677.00000
1618.00000 422.00000
1210.00000 580.00000
1875.00000 130.00000
2049.00000 87.00000
2233.00000 105.00000
2412.00000 132.00000
3719.00000 2109.00000
3762.00000 1935.00000
3809.00000 1759.00000
3804.00000 1596.00000
1699.00000 353.00000
1393.00000 583.00000
1296.00000 808.00000
1223.00000 752.00000
2567.00000 218.00000
3746.00000 1425.00000
1135.00000 705.00000
2734.00000 294.00000
2888.00000 392.00000
3050.00000 482.00000
3200.00000 570.00000
3670.00000 1278.00000
3595.00000 1126.00000
3496.00000 982.00000
3441.00000 827.00000
IMAGE=Triceratops_horridus_TCMI 2001.93.1.JPG
ID=Triceratops_horridus_TCMI2001.93.1 
SCALE=0.032009
LM=30
930.00000 456.00000
1356.00000 519.00000
3208.00000 2331.00000
1644.00000 345.00000
3027.00000 876.00000
1468.00000 486.00000
1074.00000 485.00000
1750.00000 218.00000
1909.00000 170.00000
2080.00000 177.00000
2246.00000 234.00000
3312.00000 2223.00000
3358.00000 2067.00000
3389.00000 1911.00000
3366.00000 1763.00000
1568.00000 428.00000
1207.00000 528.00000
1039.00000 603.00000
1017.00000 551.00000
2406.00000 298.00000
3332.00000 1611.00000
970.00000 505.00000
2548.00000 390.00000
2684.00000 498.00000
2816.00000 611.00000
2930.00000 742.00000
3319.00000 1445.00000
3267.00000 1297.00000
3190.00000 1158.00000
3111.00000 1019.00000
IMAGE=Triceratops_horridus_USNM1201.JPG
ID=Triceratops_horridus_USNM1201 
SCALE=0.032009
LM=30
903.00000 1138.00000
1321.00000 1058.00000
3312.00000 1784.00000
1488.00000 897.00000
2660.00000 819.00000
1399.00000 1018.00000
1044.00000 1110.00000
1550.00000 780.00000
1664.00000 734.00000
1776.00000 677.00000
1904.00000 650.00000
3357.00000 1670.00000
3332.00000 1547.00000
3258.00000 1445.00000
3213.00000 1341.00000
1456.00000 965.00000
1186.00000 1114.00000
1116.00000 1319.00000
1052.00000 1246.00000
2038.00000 660.00000
3175.00000 1215.00000
975.00000 1198.00000
2167.00000 655.00000
2297.00000 677.00000
2421.00000 720.00000
2541.00000 758.00000
3097.00000 1113.00000
2997.00000 1038.00000
2897.00000 952.00000
2787.00000 880.00000
IMAGE=Triceratops_horridus_USNM2100.JPG
ID=Triceratops_horridus_USNM2100 
SCALE=0.032009
LM=30
1938.00000 1021.00000
2100.00000 1004.00000
3611.00000 2079.00000
2323.00000 899.00000
3290.00000 1135.00000
2172.00000 964.00000
1995.00000 1003.00000
2380.00000 808.00000
2489.00000 762.00000
2596.00000 787.00000
2708.00000 823.00000
3672.00000 1989.00000
3674.00000 1880.00000
3653.00000 1771.00000
3644.00000 1664.00000
2253.00000 933.00000
2047.00000 1006.00000
2052.00000 1104.00000
2022.00000 1064.00000
2813.00000 857.00000
3623.00000 1558.00000
1981.00000 1039.00000
2911.00000 907.00000
3012.00000 961.00000
3103.00000 1019.00000
3197.00000 1082.00000
3575.00000 1464.00000
3520.00000 1365.00000
3456.00000 1279.00000
3384.00000 1204.00000
IMAGE=Triceratops_horridus_USNM4720.JPG
ID=Triceratops_horridus_USNM4720 
SCALE=0.054393
LM=30
1011.00000 786.00000
1436.00000 727.00000
3497.00000 2169.00000
1463.00000 551.00000
2866.00000 869.00000
1465.00000 672.00000
1148.00000 746.00000
1557.00000 424.00000
1717.00000 396.00000
1875.00000 394.00000
2013.00000 426.00000
3526.00000 2002.00000
3552.00000 1848.00000
3524.00000 1689.00000
3511.00000 1519.00000
1466.00000 611.00000
1293.00000 754.00000
1133.00000 971.00000
1089.00000 909.00000
2163.00000 501.00000
3458.00000 1381.00000
1024.00000 859.00000
2319.00000 529.00000
2463.00000 620.00000
2617.00000 673.00000
2747.00000 746.00000
3312.00000 1306.00000
3202.00000 1207.00000
3136.00000 1061.00000
2987.00000 986.00000
IMAGE=Triceratops_horridus_YPM1821.JPG
ID=Triceratops_horridus_YPM1821 
SCALE=0.030248
LM=30
1160.00000 1414.00000
1511.00000 1470.00000
3064.00000 3374.00000
1928.00000 1261.00000
3322.00000 1871.00000
1647.00000 1405.00000
1266.00000 1444.00000
2065.00000 1152.00000
2237.00000 1142.00000
2401.00000 1133.00000
2556.00000 1205.00000
3138.00000 3548.00000
3386.00000 3528.00000
3373.00000 3293.00000
3508.00000 3062.00000
1796.00000 1339.00000
1385.00000 1484.00000
1264.00000 1660.00000
1246.00000 1574.00000
2680.00000 1315.00000
3614.00000 2865.00000
1202.00000 1492.00000
2823.00000 1413.00000
2971.00000 1519.00000
3086.00000 1637.00000
3177.00000 1782.00000
3811.00000 2700.00000
3688.00000 2476.00000
3536.00000 2318.00000
3447.00000 2094.00000
IMAGE=Triceratops_horridus_YPM1823.JPG
ID=Triceratops_horridus_YPM1823 
SCALE=0.030248
LM=30
420.00000 1078.00000
945.00000 990.00000
3445.00000 1805.00000
1098.00000 846.00000
2510.00000 790.00000
1002.00000 951.00000
592.00000 1028.00000
1181.00000 711.00000
1287.00000 606.00000
1441.00000 577.00000
1598.00000 591.00000
3504.00000 1673.00000
3486.00000 1522.00000
3420.00000 1386.00000
3323.00000 1260.00000
1059.00000 907.00000
769.00000 1034.00000
682.00000 1218.00000
607.00000 1159.00000
1758.00000 596.00000
3211.00000 1146.00000
513.00000 1128.00000
1912.00000 613.00000
2061.00000 672.00000
2215.00000 693.00000
2370.00000 732.00000
3081.00000 1058.00000
2945.00000 973.00000
2810.00000 901.00000
2667.00000 833.00000
IMAGE=Triceratops horridus DMNH 48617_sq2.JPG
ID=Triceratops_horridus_DMNH48617 
SCALE=0.030949
LM=30
851.00000 1127.00000
1112.00000 1117.00000
3182.00000 1581.00000
1208.00000 930.00000
2356.00000 773.00000
1170.00000 1073.00000
940.00000 1133.00000
1254.00000 826.00000
1372.00000 771.00000
1493.00000 722.00000
1609.00000 709.00000
3166.00000 1462.00000
3129.00000 1346.00000
3066.00000 1238.00000
2986.00000 1145.00000
1202.00000 1010.00000
1029.00000 1139.00000
1015.00000 1304.00000
981.00000 1236.00000
1731.00000 688.00000
2901.00000 1057.00000
924.00000 1175.00000
1856.00000 692.00000
1979.00000 710.00000
2111.00000 725.00000
2232.00000 753.00000
2803.00000 990.00000
2685.00000 921.00000
2584.00000 864.00000
2480.00000 810.00000
IMAGE=Triceratops_sp_DMNH 1018_sq4.JPG
ID=Triceratops_horridus_DMNH1018 
SCALE=0.035852
LM=30
689.00000 793.00000
1029.00000 735.00000
3713.00000 1779.00000
1220.00000 572.00000
2727.00000 646.00000
1100.00000 690.00000
800.00000 768.00000
1286.00000 429.00000
1437.00000 363.00000
1607.00000 375.00000
1765.00000 393.00000
3737.00000 1612.00000
3710.00000 1457.00000
3647.00000 1311.00000
3548.00000 1183.00000
1167.00000 636.00000
918.00000 774.00000
893.00000 938.00000
845.00000 867.00000
1926.00000 436.00000
3433.00000 1065.00000
764.00000 832.00000
2086.00000 478.00000
2250.00000 510.00000
2407.00000 545.00000
2568.00000 581.00000
3302.00000 961.00000
3174.00000 869.00000
3032.00000 784.00000
2881.00000 717.00000
IMAGE=Triceratops_horridus_AMNH5116.JPG
ID=Triceratops_horridus_AMNH5116 
SCALE=0.030875
LM=30
539.00000 1226.00000
1031.00000 1048.00000
3428.00000 1923.00000
1153.00000 829.00000
2662.00000 608.00000
1090.00000 983.00000
711.00000 1186.00000
1178.00000 647.00000
1306.00000 549.00000
1466.00000 484.00000
1645.00000 441.00000
3499.00000 1784.00000
3493.00000 1611.00000
3447.00000 1456.00000
3364.00000 1312.00000
1125.00000 912.00000
871.00000 1131.00000
779.00000 1300.00000
703.00000 1269.00000
1811.00000 441.00000
3276.00000 1172.00000
625.00000 1242.00000
1983.00000 444.00000
2165.00000 455.00000
2333.00000 518.00000
2493.00000 574.00000
3179.00000 1031.00000
3053.00000 913.00000
2916.00000 819.00000
2804.00000 697.00000
IMAGE=Triceratops_sp_CMN8741.JPG
ID=Triceratops_horridus_CMN8741 
SCALE=0.034001
LM=30
1318.00000 825.00000
1552.00000 885.00000
3643.00000 2280.00000
1912.00000 656.00000
3154.00000 1072.00000
1694.00000 832.00000
1394.00000 836.00000
2027.00000 542.00000
2151.00000 485.00000
2298.00000 505.00000
2433.00000 566.00000
3643.00000 2140.00000
3623.00000 2013.00000
3613.00000 1874.00000
3614.00000 1752.00000
1817.00000 769.00000
1467.00000 867.00000
1423.00000 1020.00000
1382.00000 962.00000
2565.00000 621.00000
3584.00000 1619.00000
1337.00000 896.00000
2693.00000 720.00000
2831.00000 787.00000
2927.00000 875.00000
3022.00000 990.00000
3477.00000 1534.00000
3380.00000 1419.00000
3322.00000 1290.00000
3283.00000 1158.00000
IMAGE=Triceratops_prorsus_BHI6409.jpg
ID=Triceratops_prorsus_BHI6409 
SCALE=0.034001
LM=30
471.00000 555.00000
932.00000 511.00000
2696.00000 2447.00000
1259.00000 286.00000
2769.00000 846.00000
1056.00000 452.00000
625.00000 550.00000
1407.00000 166.00000
1578.00000 128.00000
1756.00000 163.00000
1929.00000 224.00000
2844.00000 2317.00000
2924.00000 2146.00000
3028.00000 1993.00000
3118.00000 1829.00000
1156.00000 364.00000
784.00000 565.00000
650.00000 760.00000
589.00000 694.00000
2099.00000 281.00000
3111.00000 1643.00000
531.00000 629.00000
2278.00000 344.00000
2427.00000 432.00000
2561.00000 556.00000
2703.00000 676.00000
3130.00000 1468.00000
3068.00000 1287.00000
2987.00000 1112.00000
2927.00000 938.00000
IMAGE=Triceratops_prorsus_CM1221.JPG
ID=Triceratops_prorsus_CM1221 
SCALE=0.034001
LM=30
595.00000 687.00000
1044.00000 630.00000
2963.00000 2137.00000
1362.00000 323.00000
2733.00000 729.00000
1179.00000 558.00000
745.00000 663.00000
1460.00000 191.00000
1591.00000 103.00000
1752.00000 151.00000
1912.00000 189.00000
3068.00000 2009.00000
3143.00000 1867.00000
3207.00000 1716.00000
3155.00000 1572.00000
1282.00000 449.00000
888.00000 658.00000
787.00000 848.00000
733.00000 784.00000
2076.00000 229.00000
3105.00000 1432.00000
659.00000 733.00000
2220.00000 299.00000
2356.00000 411.00000
2495.00000 501.00000
2615.00000 613.00000
3093.00000 1267.00000
3006.00000 1132.00000
2911.00000 987.00000
2849.00000 847.00000
IMAGE=Triceratops_prorsus_TCMI.JPG
ID=Triceratops_prorsus_TCMI2004.49.1 
SCALE=0.034001
LM=30
869.00000 768.00000
1236.00000 804.00000
2946.00000 2433.00000
1447.00000 597.00000
2934.00000 910.00000
1322.00000 752.00000
994.00000 786.00000
1558.00000 466.00000
1706.00000 364.00000
1878.00000 362.00000
2058.00000 387.00000
3084.00000 2310.00000
3157.00000 2172.00000
3113.00000 1980.00000
3172.00000 1806.00000
1395.00000 688.00000
1110.00000 814.00000
1088.00000 942.00000
1013.00000 877.00000
2239.00000 420.00000
3259.00000 1655.00000
928.00000 832.00000
2385.00000 518.00000
2562.00000 576.00000
2676.00000 692.00000
2804.00000 809.00000
3170.00000 1511.00000
3123.00000 1339.00000
3145.00000 1183.00000
2986.00000 1070.00000
IMAGE=Triceratops_prorsus_YPM1822.JPG
ID=Triceratops_prorsus_YPM1822 
SCALE=0.034001
LM=30
1966.00000 834.00000
2134.00000 750.00000
3177.00000 1554.00000
2212.00000 655.00000
2982.00000 801.00000
2163.00000 718.00000
2026.00000 816.00000
2259.00000 579.00000
2333.00000 541.00000
2428.00000 538.00000
2518.00000 556.00000
3213.00000 1478.00000
3231.00000 1399.00000
3228.00000 1315.00000
3229.00000 1234.00000
2189.00000 688.00000
2085.00000 793.00000
2037.00000 884.00000
2019.00000 863.00000
2603.00000 578.00000
3200.00000 1151.00000
1994.00000 847.00000
2683.00000 605.00000
2766.00000 645.00000
2840.00000 696.00000
2912.00000 746.00000
3191.00000 1073.00000
3149.00000 1004.00000
3099.00000 927.00000
3049.00000 861.00000
IMAGE=Triceratops_prorsus_LACM151459_lv2.JPG
ID=Triceratops_prorsus_LACM151459 
SCALE=0.062017
LM=30
2068.00000 951.00000
2261.00000 928.00000
3075.00000 1600.00000
2314.00000 871.00000
2829.00000 1105.00000
2278.00000 909.00000
2134.00000 948.00000
2363.00000 836.00000
2429.00000 836.00000
2489.00000 852.00000
2542.00000 879.00000
3086.00000 1549.00000
3066.00000 1493.00000
3051.00000 1443.00000
3031.00000 1383.00000
2296.00000 891.00000
2196.00000 940.00000
2124.00000 1022.00000
2109.00000 998.00000
2600.00000 903.00000
2994.00000 1339.00000
2087.00000 974.00000
2652.00000 940.00000
2691.00000 981.00000
2743.00000 1021.00000
2785.00000 1065.00000
2975.00000 1288.00000
2938.00000 1240.00000
2905.00000 1191.00000
2872.00000 1148.00000
IMAGE=Triceratops_prorsus_LACM59049_lv1.JPG
ID=Triceratops_prorsus_LACM59049 
SCALE=0.108465
LM=30
473.00000 596.00000
619.00000 554.00000
1716.00000 1233.00000
707.00000 495.00000
1364.00000 660.00000
655.00000 538.00000
525.00000 591.00000
739.00000 428.00000
811.00000 401.00000
887.00000 404.00000
962.00000 425.00000
1758.00000 1175.00000
1759.00000 1103.00000
1725.00000 1033.00000
1684.00000 969.00000
683.00000 519.00000
572.00000 576.00000
546.00000 651.00000
525.00000 629.00000
1029.00000 455.00000
1649.00000 906.00000
501.00000 612.00000
1103.00000 493.00000
1174.00000 529.00000
1235.00000 574.00000
1299.00000 623.00000
1595.00000 852.00000
1542.00000 803.00000
1480.00000 748.00000
1425.00000 704.00000
IMAGE=Triceratops_horridus_MNHN_F1912.20.jpg
ID=Triceratops_horridus_MNHN_F1912.20 
SCALE=0.083045
LM=30
923.00000 375.00000
1202.00000 374.00000
2780.00000 1232.00000
1336.00000 302.00000
2376.00000 282.00000
1248.00000 351.00000
1018.00000 385.00000
1404.00000 200.00000
1494.00000 128.00000
1613.00000 91.00000
1727.00000 38.00000
2822.00000 1127.00000
2829.00000 1020.00000
2804.00000 910.00000
2758.00000 821.00000
1295.00000 327.00000
1116.00000 389.00000
1086.00000 538.00000
1047.00000 473.00000
1849.00000 56.00000
2732.00000 710.00000
991.00000 423.00000
1949.00000 97.00000
2078.00000 99.00000
2182.00000 155.00000
2262.00000 247.00000
2665.00000 626.00000
2598.00000 535.00000
2531.00000 449.00000
2470.00000 359.00000
IMAGE=Triceratops_prorsus_BSPG1964I458.JPG
ID=Triceratops_prorsus_BSPG1964I458 
SCALE=0.042486
LM=30
709.00000 840.00000
1054.00000 765.00000
3483.00000 2278.00000
1412.00000 530.00000
2914.00000 842.00000
1184.00000 718.00000
821.00000 800.00000
1540.00000 418.00000
1693.00000 373.00000
1865.00000 368.00000
2034.00000 346.00000
3566.00000 2130.00000
3540.00000 1965.00000
3565.00000 1800.00000
3525.00000 1629.00000
1294.00000 630.00000
937.00000 789.00000
941.00000 1070.00000
870.00000 991.00000
2200.00000 392.00000
3456.00000 1477.00000
786.00000 923.00000
2346.00000 483.00000
2493.00000 558.00000
2655.00000 636.00000
2787.00000 731.00000
3338.00000 1349.00000
3280.00000 1210.00000
3174.00000 1065.00000
3051.00000 948.00000
IMAGE=Nedoceratops_hatcheri_USNM2412.JPG
ID=Nedoceratops_hatcheri_USNM2412 
SCALE=0.025700
LM=30
728.00000 222.00000
794.00000 199.00000
1912.00000 465.00000
813.00000 176.00000
1376.00000 265.00000
804.00000 195.00000
751.00000 214.00000
833.00000 139.00000
892.00000 159.00000
947.00000 182.00000
1004.00000 208.00000
1873.00000 424.00000
1826.00000 390.00000
1769.00000 370.00000
1715.00000 348.00000
813.00000 187.00000
775.00000 211.00000
768.00000 245.00000
758.00000 234.00000
1066.00000 218.00000
1665.00000 327.00000
742.00000 228.00000
1129.00000 233.00000
1189.00000 240.00000
1253.00000 246.00000
1314.00000 253.00000
1608.00000 307.00000
1550.00000 291.00000
1494.00000 279.00000
1434.00000 272.00000
IMAGE=Torosaurus_latus_YPM1831.jpg
ID=Torosaurus_latus_YPM1831 
SCALE=0.141421
LM=30
121.00000 124.00000
163.00000 151.00000
635.00000 526.00000
188.00000 116.00000
480.00000 246.00000
174.00000 141.00000
134.00000 135.00000
205.00000 82.00000
238.00000 75.00000
275.00000 86.00000
308.00000 99.00000
635.00000 493.00000
633.00000 461.00000
621.00000 429.00000
609.00000 399.00000
181.00000 129.00000
147.00000 148.00000
128.00000 154.00000
127.00000 145.00000
337.00000 120.00000
594.00000 370.00000
124.00000 136.00000
366.00000 147.00000
396.00000 171.00000
423.00000 197.00000
450.00000 224.00000
575.00000 342.00000
552.00000 316.00000
527.00000 293.00000
505.00000 268.00000
IMAGE=Torosaurus_sp_SMM_P97.6.1.jpg
ID=Torosaurus_latus_SMM_P97.6.1 
SCALE=0.164399
LM=30
180.00000 42.00000
227.00000 50.00000
422.00000 328.00000
282.00000 47.00000
436.00000 147.00000
246.00000 52.00000
196.00000 45.00000
302.00000 41.00000
319.00000 44.00000
338.00000 52.00000
356.00000 61.00000
435.00000 315.00000
448.00000 297.00000
454.00000 280.00000
458.00000 260.00000
264.00000 51.00000
210.00000 49.00000
199.00000 67.00000
195.00000 58.00000
373.00000 73.00000
463.00000 242.00000
188.00000 51.00000
387.00000 85.00000
400.00000 99.00000
415.00000 115.00000
427.00000 131.00000
461.00000 223.00000
458.00000 204.00000
453.00000 185.00000
445.00000 167.00000
IMAGE=T.prorsus_GMNH_PV124.jpg
ID=Triceratops_prorsus_GMNH_PV124 
SCALE=0.242536
LM=30
1255.00000 904.00000
1492.00000 950.00000
2819.00000 2172.00000
1664.00000 804.00000
2686.00000 1125.00000
1563.00000 920.00000
1329.00000 942.00000
1749.00000 713.00000
1867.00000 687.00000
1990.00000 671.00000
2097.00000 725.00000
2913.00000 2088.00000
2982.00000 1997.00000
2970.00000 1883.00000
2956.00000 1763.00000
1627.00000 871.00000
1412.00000 952.00000
1290.00000 1035.00000
1295.00000 988.00000
2211.00000 752.00000
2954.00000 1647.00000
1278.00000 948.00000
2330.00000 794.00000
2422.00000 872.00000
2509.00000 955.00000
2609.00000 1027.00000
2908.00000 1539.00000
2863.00000 1424.00000
2820.00000 1319.00000
2746.00000 1220.00000
IMAGE=Triceratops_horridus_LACM149538_sq1.JPG
ID=Triceratops_horridus_LACM149538 
SCALE=0.016664
LM=30
1538.00000 668.00000
1653.00000 707.00000
2035.00000 1395.00000
1754.00000 686.00000
2036.00000 971.00000
1689.00000 701.00000
1576.00000 693.00000
1806.00000 671.00000
1856.00000 676.00000
1904.00000 691.00000
1947.00000 716.00000
2058.00000 1363.00000
2101.00000 1331.00000
2107.00000 1282.00000
2089.00000 1237.00000
1723.00000 694.00000
1613.00000 703.00000
1457.00000 750.00000
1492.00000 723.00000
1962.00000 761.00000
2095.00000 1193.00000
1522.00000 700.00000
1963.00000 811.00000
1999.00000 841.00000
2037.00000 878.00000
2039.00000 924.00000
2109.00000 1145.00000
2081.00000 1103.00000
2078.00000 1058.00000
2075.00000 1008.00000
IMAGE=Triceratops_horridus_LACM154911_lv3.JPG
ID=Triceratops_horridus_LACM154911 
SCALE=0.019593
LM=30
592.00000 196.00000
660.00000 157.00000
1023.00000 522.00000
685.00000 86.00000
968.00000 214.00000
670.00000 135.00000
615.00000 184.00000
712.00000 60.00000
746.00000 54.00000
787.00000 50.00000
821.00000 54.00000
1045.00000 495.00000
1057.00000 462.00000
1058.00000 428.00000
1064.00000 395.00000
677.00000 110.00000
639.00000 172.00000
626.00000 215.00000
617.00000 204.00000
847.00000 79.00000
1057.00000 361.00000
604.00000 200.00000
875.00000 104.00000
901.00000 129.00000
925.00000 158.00000
949.00000 183.00000
1051.00000 324.00000
1031.00000 300.00000
1008.00000 273.00000
988.00000 241.00000
IMAGE=Triceratops_prorsus_SMNH_P1163.4.jpg
ID=Triceratops_prorsus_SMNH_P1163.4 
SCALE=0.196116
