# Supplementary material for: Is Torosaurus Triceratops? Geometric Morphometric Evidence of Late Maastrichtian Ceratopsid Dinosaurs
Source: PLoS One. 2013 Nov 26;8(11):e81608. doi: 10.1371/journal.pone.0081608 (PMC3841114; doi:10.1371/journal.pone.0081608)
Supplement: File S2 — Raw Data. TPS files of raw landmark coordinates of the four datasets (skulls, skulls with the frill excluded, the sole frills and squamosals). (ZIP) [file pone.0081608.s002.zip › LM_config_FRILLS.TPS]

LM=19
2107.00000 1106.00000
2163.00000 1172.00000
2367.00000 1023.00000
3211.00000 1780.00000
2159.00000 1509.00000
2971.00000 2035.00000
2773.00000 2009.00000
2222.00000 1089.00000
2281.00000 1079.00000
2879.00000 1239.00000
2306.00000 1056.00000
2331.00000 1026.00000
2494.00000 1065.00000
2625.00000 1118.00000
2757.00000 1169.00000
2991.00000 1316.00000
3092.00000 1410.00000
3176.00000 1516.00000
3227.00000 1648.00000
IMAGE=Triceratops_horridus_AMNH5116.JPG
ID=Triceratops_horridus_AMNH5116 
SCALE=0.095783
LM=19
1986.00000 832.00000
2037.00000 880.00000
2384.00000 538.00000
3182.00000 1551.00000
2076.00000 1385.00000
2976.00000 1906.00000
2750.00000 1927.00000
2093.00000 784.00000
2191.00000 681.00000
2968.00000 787.00000
2233.00000 601.00000
2300.00000 549.00000
2540.00000 564.00000
2693.00000 614.00000
2834.00000 693.00000
3080.00000 918.00000
3169.00000 1059.00000
3216.00000 1222.00000
3229.00000 1390.00000
IMAGE=Triceratops_prorsus_LACM151459_lv2.JPG
ID=Triceratops_prorsus_LACM151459 
SCALE=0.062017
LM=19
2067.00000 951.00000
2123.00000 1024.00000
2386.00000 832.00000
3067.00000 1610.00000
2200.00000 1400.00000
2963.00000 1783.00000
2867.00000 1750.00000
2201.00000 931.00000
2267.00000 917.00000
2818.00000 1091.00000
2300.00000 882.00000
2337.00000 845.00000
2511.00000 865.00000
2622.00000 929.00000
2722.00000 1009.00000
2897.00000 1184.00000
2961.00000 1285.00000
3028.00000 1386.00000
3069.00000 1498.00000
IMAGE=Triceratops_prorsus_LACM59049_lv1.JPG
ID=Triceratops_prorsus_LACM59049 
SCALE=0.117851
LM=19
1733.00000 1152.00000
1840.00000 1188.00000
2061.00000 857.00000
3219.00000 1346.00000
1938.00000 1663.00000
3464.00000 2084.00000
2984.00000 2127.00000
1871.00000 1075.00000
1918.00000 1025.00000
2620.00000 967.00000
1920.00000 937.00000
1983.00000 886.00000
2203.00000 872.00000
2343.00000 894.00000
2483.00000 925.00000
2757.00000 1019.00000
2889.00000 1085.00000
3015.00000 1156.00000
3144.00000 1224.00000
IMAGE=Torosaurus_latus_ANSP15192.JPG
ID=Torosaurus_latus_ANSP15192 
SCALE=0.056166
LM=19
1419.00000 830.00000
1528.00000 903.00000
1557.00000 623.00000
3334.00000 1272.00000
1619.00000 1193.00000
3214.00000 1532.00000
2990.00000 1602.00000
1537.00000 765.00000
1579.00000 745.00000
2500.00000 869.00000
1526.00000 689.00000
1483.00000 627.00000
1796.00000 693.00000
2030.00000 756.00000
2265.00000 816.00000
2686.00000 923.00000
2867.00000 988.00000
3040.00000 1069.00000
3210.00000 1161.00000
IMAGE=Torosaurus_latus_MOR1122.jpg
ID=Torosaurus_latus_MOR1122 
SCALE=0.070711
LM=19
1714.00000 911.00000
1813.00000 983.00000
2202.00000 632.00000
3694.00000 1745.00000
1973.00000 1354.00000
3682.00000 1904.00000
3386.00000 1959.00000
1879.00000 855.00000
1962.00000 807.00000
2925.00000 1095.00000
1998.00000 704.00000
2092.00000 637.00000
2397.00000 733.00000
2583.00000 839.00000
2749.00000 970.00000
3103.00000 1205.00000
3270.00000 1307.00000
3439.00000 1432.00000
3596.00000 1570.00000
IMAGE=Torosaurus_latus_YPM1830.JPG
ID=Torosaurus_latus_YPM1830 
SCALE=0.058421
LM=19
1724.00000 1000.00000
1803.00000 1044.00000
2211.00000 679.00000
3725.00000 1199.00000
2002.00000 1521.00000
3588.00000 1491.00000
3300.00000 1586.00000
1839.00000 955.00000
1990.00000 857.00000
2923.00000 724.00000
2038.00000 764.00000
2116.00000 709.00000
2387.00000 664.00000
2571.00000 662.00000
2746.00000 692.00000
3123.00000 770.00000
3321.00000 829.00000
3514.00000 893.00000
3688.00000 1009.00000
IMAGE=Triceratops_horridus_BHI4772.JPG
ID=Triceratops_horridus_BHI4772 
SCALE=0.058824
LM=19
2197.00000 1062.00000
2272.00000 1145.00000
2640.00000 810.00000
3570.00000 1650.00000
2251.00000 1784.00000
3608.00000 2106.00000
3340.00000 2148.00000
2265.00000 1043.00000
2406.00000 1009.00000
3164.00000 1005.00000
2473.00000 911.00000
2532.00000 820.00000
2778.00000 831.00000
2917.00000 883.00000
3050.00000 940.00000
3315.00000 1080.00000
3422.00000 1205.00000
3526.00000 1326.00000
3546.00000 1490.00000
IMAGE=Triceratops_horridus_BHI6220.JPG
ID=Triceratops_horridus_BHI6220 
SCALE=0.061898
LM=19
2017.00000 889.00000
2117.00000 1005.00000
2791.00000 591.00000
3781.00000 1872.00000
2170.00000 1755.00000
3595.00000 2115.00000
3262.00000 2142.00000
2195.00000 836.00000
2386.00000 787.00000
3428.00000 897.00000
2510.00000 704.00000
2641.00000 618.00000
2966.00000 637.00000
3126.00000 712.00000
3284.00000 792.00000
3634.00000 1020.00000
3796.00000 1197.00000
3871.00000 1424.00000
3873.00000 1663.00000
IMAGE=Triceratops_horridus_FMNH_P12003.JPG
ID=Triceratops_horridus_FMNH_P12003 
SCALE=0.053529
LM=19
2360.00000 838.00000
2451.00000 949.00000
3095.00000 563.00000
3629.00000 1697.00000
2144.00000 1575.00000
3398.00000 1957.00000
3304.00000 1971.00000
2465.00000 860.00000
2681.00000 712.00000
3550.00000 831.00000
2810.00000 567.00000
2960.00000 464.00000
3248.00000 521.00000
3338.00000 612.00000
3508.00000 672.00000
3749.00000 960.00000
3735.00000 1155.00000
3801.00000 1355.00000
3820.00000 1598.00000
IMAGE=Triceratops_horridus_MOR1110.JPG
ID=Triceratops_horridus_MOR1110 
SCALE=0.034462
LM=19
1820.00000 976.00000
1925.00000 1017.00000
2032.00000 399.00000
3469.00000 974.00000
2172.00000 1583.00000
3622.00000 1363.00000
3496.00000 1516.00000
1906.00000 910.00000
1964.00000 763.00000
2783.00000 386.00000
1870.00000 633.00000
1922.00000 509.00000
2212.00000 352.00000
2403.00000 344.00000
2592.00000 346.00000
2971.00000 445.00000
3127.00000 543.00000
3278.00000 657.00000
3389.00000 806.00000
IMAGE=Triceratops_horridus_MOR1120.JPG
ID=Triceratops_horridus_MOR1120 
SCALE=0.053760
LM=19
2008.00000 986.00000
2143.00000 1135.00000
2538.00000 620.00000
3650.00000 1401.00000
2200.00000 1649.00000
3606.00000 1676.00000
3470.00000 1679.00000
2274.00000 962.00000
2338.00000 867.00000
3126.00000 804.00000
2349.00000 735.00000
2419.00000 624.00000
2732.00000 563.00000
2845.00000 611.00000
2991.00000 699.00000
3297.00000 836.00000
3469.00000 955.00000
3518.00000 1116.00000
3700.00000 1253.00000
IMAGE=Triceratops_horridus_MOR1199.JPG
ID=Triceratops_horridus_MOR1199 
SCALE=0.031009
LM=19
2269.00000 1101.00000
2312.00000 1202.00000
2755.00000 973.00000
3142.00000 2114.00000
2142.00000 1653.00000
2972.00000 2219.00000
2727.00000 2193.00000
2390.00000 1160.00000
2541.00000 1105.00000
3174.00000 1410.00000
2592.00000 1037.00000
2663.00000 986.00000
2870.00000 1074.00000
2981.00000 1168.00000
3077.00000 1297.00000
3265.00000 1577.00000
3318.00000 1747.00000
3317.00000 1924.00000
3267.00000 2105.00000
IMAGE=Triceratops_horridus_ROM55380.JPG
ID=Triceratops_horridus_ROM55380 
SCALE=0.058421
LM=19
1837.00000 810.00000
1881.00000 861.00000
2191.00000 491.00000
3223.00000 1247.00000
2093.00000 1351.00000
3092.00000 1592.00000
3028.00000 1588.00000
1899.00000 759.00000
1987.00000 670.00000
2756.00000 629.00000
2025.00000 586.00000
2104.00000 525.00000
2337.00000 507.00000
2480.00000 531.00000
2620.00000 580.00000
2902.00000 719.00000
3038.00000 815.00000
3149.00000 946.00000
3224.00000 1095.00000
IMAGE=Triceratops_horridus_SDSM2760.JPG
ID=Triceratops_horridus_SDSM2760 
SCALE=0.063246
LM=19
2097.00000 862.00000
2200.00000 927.00000
2639.00000 521.00000
3544.00000 1802.00000
2081.00000 1636.00000
3394.00000 1968.00000
3158.00000 2059.00000
2328.00000 747.00000
2455.00000 644.00000
3418.00000 838.00000
2497.00000 577.00000
2568.00000 530.00000
2859.00000 535.00000
3043.00000 629.00000
3231.00000 729.00000
3517.00000 1019.00000
3620.00000 1210.00000
3695.00000 1414.00000
3667.00000 1623.00000
IMAGE=Triceratops_horridus_TCMI2001.93.1.JPG
ID=Triceratops_horridus_TCMI2001.93.1 
SCALE=0.051503
LM=19
2172.00000 835.00000
2207.00000 934.00000
2850.00000 643.00000
3572.00000 2196.00000
2278.00000 1480.00000
3211.00000 2345.00000
2826.00000 2264.00000
2387.00000 875.00000
2586.00000 810.00000
3536.00000 1179.00000
2654.00000 721.00000
2742.00000 655.00000
3055.00000 727.00000
3238.00000 856.00000
3401.00000 1008.00000
3636.00000 1375.00000
3704.00000 1585.00000
3711.00000 1806.00000
3693.00000 2017.00000
IMAGE=Triceratops_horridus_USNM1201.JPG
ID=Triceratops_horridus_USNM1201 
SCALE=0.049752
LM=19
2155.00000 881.00000
2186.00000 912.00000
2583.00000 663.00000
3288.00000 1434.00000
2282.00000 1350.00000
2978.00000 1769.00000
2819.00000 1765.00000
2227.00000 833.00000
2351.00000 793.00000
2981.00000 879.00000
2405.00000 715.00000
2495.00000 671.00000
2701.00000 678.00000
2805.00000 726.00000
2901.00000 801.00000
3081.00000 969.00000
3180.00000 1067.00000
3249.00000 1184.00000
3310.00000 1308.00000
IMAGE=Triceratops_horridus_USNM2100.JPG
ID=Triceratops_horridus_USNM2100 
SCALE=0.076696
LM=19
1943.00000 1021.00000
2051.00000 1110.00000
2526.00000 765.00000
3588.00000 2088.00000
2126.00000 1679.00000
3392.00000 2098.00000
3226.00000 2090.00000
2100.00000 995.00000
2321.00000 898.00000
3292.00000 1138.00000
2366.00000 815.00000
2441.00000 777.00000
2735.00000 831.00000
2932.00000 916.00000
3118.00000 1028.00000
3459.00000 1284.00000
3579.00000 1469.00000
3644.00000 1687.00000
3677.00000 1903.00000
IMAGE=Triceratops_horridus_USNM4720.JPG
ID=Triceratops_horridus_USNM4720 
SCALE=0.054393
LM=19
2221.00000 525.00000
2329.00000 628.00000
2646.00000 159.00000
3715.00000 1104.00000
2492.00000 1210.00000
3231.00000 1662.00000
3118.00000 1662.00000
2375.00000 485.00000
2483.00000 409.00000
3328.00000 356.00000
2481.00000 291.00000
2531.00000 184.00000
2817.00000 182.00000
3002.00000 219.00000
3170.00000 289.00000
3492.00000 468.00000
3617.00000 613.00000
3759.00000 736.00000
3773.00000 933.00000
IMAGE=Triceratops_horridus_YPM1821.JPG
ID=Triceratops_horridus_YPM1821 
SCALE=0.049447
LM=19
2085.00000 1066.00000
2167.00000 1124.00000
2575.00000 843.00000
3255.00000 1675.00000
2237.00000 1583.00000
3054.00000 1953.00000
2698.00000 1944.00000
2238.00000 1042.00000
2361.00000 954.00000
3044.00000 1026.00000
2428.00000 900.00000
2492.00000 852.00000
2702.00000 857.00000
2830.00000 897.00000
2943.00000 951.00000
3160.00000 1129.00000
3247.00000 1257.00000
3310.00000 1392.00000
3325.00000 1544.00000
IMAGE=Triceratops_prorsus_CM1221.JPG
ID=Triceratops_prorsus_CM1221
SCALE=0.062378
LM=19
2232.00000 946.00000
2362.00000 1011.00000
2831.00000 520.00000
3771.00000 1732.00000
2481.00000 1676.00000
3531.00000 2115.00000
3468.00000 2121.00000
2463.00000 881.00000
2606.00000 750.00000
3562.00000 825.00000
2652.00000 642.00000
2725.00000 552.00000
3034.00000 545.00000
3222.00000 600.00000
3398.00000 701.00000
3681.00000 987.00000
3804.00000 1152.00000
3858.00000 1344.00000
3857.00000 1549.00000
IMAGE=Triceratops_prorsus_TCMIno_code.JPG
ID=Triceratops_prorsus_TCMI2004.49.1 
SCALE=0.047140
LM=19
2116.00000 1285.00000
2233.00000 1377.00000
2735.00000 939.00000
3270.00000 2071.00000
2319.00000 1778.00000
3017.00000 2221.00000
2870.00000 2263.00000
2305.00000 1263.00000
2382.00000 1181.00000
3295.00000 1189.00000
2457.00000 1037.00000
2582.00000 935.00000
2900.00000 954.00000
3044.00000 1013.00000
3180.00000 1087.00000
3400.00000 1368.00000
3460.00000 1539.00000
3494.00000 1747.00000
3395.00000 1922.00000
IMAGE=Triceratops_prorsus_YPM1822.JPG
ID=Triceratops_prorsus_YPM1822 
SCALE=0.045268
LM=19
1714.00000 684.00000
1750.00000 737.00000
2024.00000 651.00000
2525.00000 1431.00000
1704.00000 1032.00000
2429.00000 1698.00000
2300.00000 1648.00000
1816.00000 677.00000
1892.00000 691.00000
2380.00000 912.00000
1936.00000 679.00000
1980.00000 658.00000
2123.00000 696.00000
2214.00000 758.00000
2301.00000 837.00000
2471.00000 1006.00000
2552.00000 1102.00000
2604.00000 1226.00000
2613.00000 1352.00000
IMAGE=Triceratops_horridus_DMNH48617.jpg
ID=Triceratops_horridus_DMNH48617 
SCALE=0.082199
LM=19
2020.00000 752.00000
2138.00000 849.00000
2546.00000 614.00000
3537.00000 2226.00000
2320.00000 1400.00000
3400.00000 2302.00000
3085.00000 2297.00000
2186.00000 690.00000
2362.00000 669.00000
3340.00000 1150.00000
2422.00000 648.00000
2484.00000 620.00000
2789.00000 633.00000
3011.00000 771.00000
3183.00000 954.00000
3477.00000 1351.00000
3550.00000 1571.00000
3621.00000 1801.00000
3643.00000 2022.00000
IMAGE=Nedoceratops_hatcheri_USNM2412.JPG
ID=Nedoceratops_hatcheri_USNM2412 
SCALE=0.049938
LM=19
871.00000 603.00000
938.00000 641.00000
1164.00000 451.00000
1869.00000 1116.00000
1036.00000 924.00000
1877.00000 1172.00000
1816.00000 1190.00000
970.00000 578.00000
1052.00000 528.00000
1588.00000 659.00000
1069.00000 479.00000
1110.00000 455.00000
1278.00000 478.00000
1388.00000 533.00000
1486.00000 596.00000
1683.00000 732.00000
1772.00000 811.00000
1843.00000 902.00000
1894.00000 1009.00000
IMAGE=Triceratops_horridus_MNHN_F1912.20.jpg
ID=Triceratops_horridus_MNHN_F1912.20 
SCALE=0.110432
LM=19
1339.00000 752.00000
1414.00000 840.00000
1841.00000 510.00000
2517.00000 1242.00000
1474.00000 1263.00000
2536.00000 1711.00000
2322.00000 1742.00000
1509.00000 720.00000
1631.00000 631.00000
2325.00000 712.00000
1696.00000 572.00000
1755.00000 509.00000
1967.00000 543.00000
2092.00000 557.00000
2202.00000 635.00000
2394.00000 805.00000
2453.00000 903.00000
2490.00000 1013.00000
2518.00000 1126.00000
IMAGE=Triceratops_prorsus_BSPG1964I458.JPG
ID=Triceratops_prorsus_BSPG1964I458 
SCALE=0.062017
LM=19
595.00000 197.00000
625.00000 213.00000
796.00000 49.00000
1051.00000 472.00000
659.00000 418.00000
955.00000 628.00000
930.00000 629.00000
639.00000 171.00000
670.00000 142.00000
956.00000 204.00000
689.00000 88.00000
738.00000 53.00000
847.00000 76.00000
885.00000 118.00000
920.00000 159.00000
997.00000 247.00000
1032.00000 296.00000
1057.00000 352.00000
1065.00000 412.00000
IMAGE=Triceratops_prorsus_SMNH_P1163.4.jpg
ID=Triceratops_prorsus_SMNH_P1163.4 
SCALE=0.196116
LM=19
1570.00000 664.00000
1619.00000 733.00000
1974.00000 535.00000
2351.00000 1577.00000
1595.00000 1188.00000
2251.00000 1768.00000
2100.00000 1842.00000
1717.00000 658.00000
1778.00000 643.00000
2320.00000 963.00000
1842.00000 602.00000
1901.00000 550.00000
2095.00000 602.00000
2178.00000 717.00000
2248.00000 841.00000
2369.00000 1081.00000
2394.00000 1209.00000
2410.00000 1336.00000
2397.00000 1464.00000
IMAGE=Triceratops_prorsus_CCM49_1.JPG
ID=Triceratops_prorsus_CCM49_1 
SCALE=0.082199
