# Supplementary material for: Is Torosaurus Triceratops? Geometric Morphometric Evidence of Late Maastrichtian Ceratopsid Dinosaurs
Source: PLoS One. 2013 Nov 26;8(11):e81608. doi: 10.1371/journal.pone.0081608 (PMC3841114; doi:10.1371/journal.pone.0081608)
Supplement: File S2 — Raw Data. TPS files of raw landmark coordinates of the four datasets (skulls, skulls with the frill excluded, the sole frills and squamosals). (ZIP) [file pone.0081608.s002.zip › LM_config_SKULLS_no_FRILL.TPS]

LM=35
1205.00000 1074.00000
1166.00000 1346.00000
1212.00000 1339.00000
1184.00000 1354.00000
1377.00000 1074.00000
1293.00000 1067.00000
1526.00000 1326.00000
1479.00000 1188.00000
1586.00000 1218.00000
1681.00000 1238.00000
1775.00000 1142.00000
1893.00000 1026.00000
1755.00000 1376.00000
1830.00000 1470.00000
1915.00000 1398.00000
1843.00000 1317.00000
2076.00000 956.00000
2075.00000 925.00000
2107.00000 1106.00000
2163.00000 1172.00000
2159.00000 1509.00000
1888.00000 1334.00000
2032.00000 1131.00000
2222.00000 1089.00000
1866.00000 1056.00000
1844.00000 1086.00000
1817.00000 1119.00000
1508.00000 1232.00000
1532.00000 1276.00000
1456.00000 1465.00000
1723.00000 1487.00000
1549.00000 1450.00000
1638.00000 1462.00000
1261.00000 1555.00000
1598.00000 1258.00000
IMAGE=Triceratops_horridus_AMNH5116.JPG
ID=Triceratops_horridus_AMNH5116 
SCALE=0.095783
LM=35
1052.00000 704.00000
804.00000 994.00000
913.00000 1038.00000
844.00000 1059.00000
1134.00000 716.00000
1089.00000 705.00000
1284.00000 1074.00000
1268.00000 905.00000
1353.00000 924.00000
1455.00000 1023.00000
1590.00000 854.00000
1711.00000 692.00000
1594.00000 1241.00000
1676.00000 1361.00000
1770.00000 1271.00000
1682.00000 1142.00000
1876.00000 558.00000
1868.00000 495.00000
1986.00000 832.00000
2037.00000 880.00000
2076.00000 1385.00000
1736.00000 1164.00000
1921.00000 839.00000
2093.00000 784.00000
1693.00000 737.00000
1669.00000 785.00000
1640.00000 822.00000
1285.00000 961.00000
1302.00000 1016.00000
1183.00000 1263.00000
1547.00000 1381.00000
1317.00000 1289.00000
1436.00000 1332.00000
766.00000 1384.00000
1362.00000 964.00000
IMAGE=Triceratops_prorsus_LACM151459_lv2.JPG
ID=Triceratops_prorsus_LACM151459 
SCALE=0.062017
LM=35
1199.00000 729.00000
982.00000 955.00000
1138.00000 1055.00000
1083.00000 1069.00000
1367.00000 738.00000
1279.00000 716.00000
1442.00000 1127.00000
1446.00000 933.00000
1525.00000 964.00000
1622.00000 1054.00000
1731.00000 955.00000
1846.00000 752.00000
1731.00000 1270.00000
1792.00000 1383.00000
1867.00000 1305.00000
1801.00000 1189.00000
1936.00000 696.00000
1943.00000 627.00000
2067.00000 951.00000
2123.00000 1024.00000
2200.00000 1400.00000
1827.00000 1200.00000
2009.00000 968.00000
2201.00000 931.00000
1827.00000 805.00000
1805.00000 862.00000
1784.00000 915.00000
1463.00000 1002.00000
1470.00000 1070.00000
1391.00000 1223.00000
1676.00000 1306.00000
1492.00000 1228.00000
1589.00000 1264.00000
1065.00000 1388.00000
1535.00000 1004.00000
IMAGE=Triceratops_prorsus_LACM59049_lv1.JPG
ID=Triceratops_prorsus_LACM59049 
SCALE=0.117851
LM=35
662.00000 1101.00000
693.00000 1353.00000
905.00000 1447.00000
832.00000 1451.00000
1045.00000 1096.00000
876.00000 1074.00000
1234.00000 1488.00000
1171.00000 1293.00000
1306.00000 1318.00000
1367.00000 1270.00000
1466.00000 1165.00000
1546.00000 1022.00000
1432.00000 1504.00000
1565.00000 1645.00000
1638.00000 1505.00000
1542.00000 1380.00000
1681.00000 938.00000
1680.00000 879.00000
1733.00000 1152.00000
1840.00000 1188.00000
1938.00000 1663.00000
1624.00000 1435.00000
1691.00000 1158.00000
1871.00000 1075.00000
1529.00000 1063.00000
1517.00000 1102.00000
1500.00000 1138.00000
1214.00000 1349.00000
1238.00000 1414.00000
1193.00000 1632.00000
1472.00000 1659.00000
1285.00000 1633.00000
1383.00000 1639.00000
928.00000 1658.00000
1324.00000 1370.00000
IMAGE=Torosaurus_latus_ANSP15192.JPG
ID=Torosaurus_latus_ANSP15192 
SCALE=0.056166
LM=35
141.00000 758.00000
151.00000 1046.00000
298.00000 1088.00000
255.00000 1132.00000
472.00000 717.00000
322.00000 722.00000
850.00000 1031.00000
748.00000 938.00000
869.00000 955.00000
991.00000 942.00000
1111.00000 818.00000
1194.00000 624.00000
1123.00000 1162.00000
1236.00000 1244.00000
1300.00000 1154.00000
1203.00000 1071.00000
1312.00000 518.00000
1327.00000 490.00000
1419.00000 830.00000
1528.00000 903.00000
1619.00000 1193.00000
1280.00000 1121.00000
1373.00000 826.00000
1537.00000 765.00000
1173.00000 674.00000
1158.00000 722.00000
1148.00000 776.00000
794.00000 957.00000
832.00000 990.00000
806.00000 1256.00000
1106.00000 1272.00000
907.00000 1243.00000
1013.00000 1253.00000
533.00000 1382.00000
906.00000 1001.00000
IMAGE=Torosaurus_latus_MOR1122.jpg
ID=Torosaurus_latus_MOR1122 
SCALE=0.070711
LM=35
433.00000 869.00000
523.00000 1215.00000
715.00000 1208.00000
632.00000 1253.00000
804.00000 861.00000
553.00000 841.00000
1072.00000 1202.00000
977.00000 1030.00000
1150.00000 1056.00000
1227.00000 1074.00000
1365.00000 913.00000
1422.00000 742.00000
1352.00000 1225.00000
1488.00000 1344.00000
1604.00000 1254.00000
1469.00000 1119.00000
1558.00000 633.00000
1564.00000 568.00000
1714.00000 911.00000
1813.00000 983.00000
1973.00000 1354.00000
1566.00000 1160.00000
1630.00000 917.00000
1879.00000 855.00000
1409.00000 791.00000
1400.00000 833.00000
1391.00000 877.00000
1041.00000 1077.00000
1087.00000 1138.00000
1008.00000 1327.00000
1391.00000 1355.00000
1141.00000 1327.00000
1270.00000 1339.00000
756.00000 1428.00000
1175.00000 1119.00000
IMAGE=Torosaurus_latus_YPM1830.JPG
ID=Torosaurus_latus_YPM1830 
SCALE=0.058421
LM=35
339.00000 1165.00000
334.00000 1452.00000
660.00000 1541.00000
606.00000 1573.00000
736.00000 1049.00000
419.00000 1111.00000
1066.00000 1462.00000
931.00000 1264.00000
1014.00000 1242.00000
1223.00000 1302.00000
1312.00000 1161.00000
1401.00000 886.00000
1496.00000 1523.00000
1612.00000 1607.00000
1652.00000 1482.00000
1532.00000 1402.00000
1529.00000 752.00000
1515.00000 737.00000
1724.00000 1000.00000
1803.00000 1044.00000
2002.00000 1521.00000
1599.00000 1413.00000
1672.00000 1006.00000
1839.00000 955.00000
1382.00000 959.00000
1379.00000 1030.00000
1358.00000 1100.00000
991.00000 1324.00000
1050.00000 1389.00000
1001.00000 1639.00000
1482.00000 1652.00000
1163.00000 1617.00000
1323.00000 1626.00000
712.00000 1767.00000
1083.00000 1318.00000
IMAGE=Triceratops_horridus_BHI4772.JPG
ID=Triceratops_horridus_BHI4772 
SCALE=0.058824
LM=35
754.00000 809.00000
678.00000 1236.00000
858.00000 1292.00000
791.00000 1308.00000
1061.00000 845.00000
850.00000 799.00000
1309.00000 1326.00000
1248.00000 1091.00000
1364.00000 1116.00000
1557.00000 1309.00000
1729.00000 1104.00000
1865.00000 881.00000
1703.00000 1562.00000
1821.00000 1706.00000
1958.00000 1587.00000
1829.00000 1412.00000
2039.00000 796.00000
2053.00000 708.00000
2197.00000 1062.00000
2272.00000 1145.00000
2251.00000 1784.00000
1903.00000 1459.00000
2113.00000 1058.00000
2265.00000 1043.00000
1835.00000 941.00000
1815.00000 1002.00000
1775.00000 1058.00000
1287.00000 1173.00000
1318.00000 1250.00000
1090.00000 1512.00000
1658.00000 1667.00000
1289.00000 1517.00000
1484.00000 1577.00000
818.00000 1539.00000
1385.00000 1176.00000
IMAGE=Triceratops_horridus_BHI6220.JPG
ID=Triceratops_horridus_BHI6220 
SCALE=0.061898
LM=35
393.00000 485.00000
230.00000 958.00000
544.00000 1109.00000
489.00000 1129.00000
875.00000 556.00000
606.00000 462.00000
1006.00000 1211.00000
962.00000 874.00000
1130.00000 992.00000
1221.00000 1080.00000
1395.00000 898.00000
1645.00000 579.00000
1392.00000 1428.00000
1555.00000 1658.00000
1713.00000 1547.00000
1525.00000 1307.00000
1836.00000 463.00000
1918.00000 315.00000
2017.00000 889.00000
2117.00000 1005.00000
2170.00000 1755.00000
1646.00000 1387.00000
1885.00000 841.00000
2195.00000 836.00000
1591.00000 673.00000
1542.00000 761.00000
1483.00000 845.00000
1003.00000 988.00000
1020.00000 1100.00000
879.00000 1410.00000
1333.00000 1584.00000
1042.00000 1438.00000
1198.00000 1502.00000
544.00000 1402.00000
1123.00000 1059.00000
IMAGE=Triceratops_horridus_FMNH_P12003.JPG
ID=Triceratops_horridus_FMNH_P12003 
SCALE=0.053529
LM=35
1163.00000 202.00000
869.00000 510.00000
962.00000 632.00000
881.00000 641.00000
1339.00000 292.00000
1251.00000 240.00000
1388.00000 816.00000
1443.00000 616.00000
1522.00000 589.00000
1632.00000 770.00000
1871.00000 751.00000
2154.00000 546.00000
1694.00000 1199.00000
1740.00000 1406.00000
1944.00000 1327.00000
1889.00000 1064.00000
2363.00000 465.00000
2384.00000 366.00000
2360.00000 838.00000
2451.00000 949.00000
2144.00000 1575.00000
1949.00000 1160.00000
2258.00000 788.00000
2465.00000 860.00000
2107.00000 620.00000
2031.00000 680.00000
1957.00000 730.00000
1442.00000 688.00000
1430.00000 756.00000
933.00000 852.00000
1625.00000 1345.00000
1195.00000 968.00000
1427.00000 1157.00000
704.00000 819.00000
1511.00000 670.00000
IMAGE=Triceratops_horridus_MOR1110.JPG
ID=Triceratops_horridus_MOR1110 
SCALE=0.034462
LM=35
621.00000 1061.00000
374.00000 1305.00000
665.00000 1463.00000
601.00000 1524.00000
817.00000 1045.00000
683.00000 1050.00000
1101.00000 1376.00000
1075.00000 1249.00000
1185.00000 1218.00000
1344.00000 1312.00000
1435.00000 1156.00000
1525.00000 867.00000
1539.00000 1601.00000
1710.00000 1691.00000
1800.00000 1562.00000
1604.00000 1380.00000
1648.00000 711.00000
1666.00000 667.00000
1820.00000 976.00000
1925.00000 1017.00000
2172.00000 1583.00000
1675.00000 1378.00000
1732.00000 975.00000
1906.00000 910.00000
1518.00000 948.00000
1509.00000 1019.00000
1492.00000 1094.00000
1101.00000 1289.00000
1106.00000 1329.00000
822.00000 1621.00000
1602.00000 1777.00000
1089.00000 1613.00000
1351.00000 1703.00000
578.00000 1636.00000
1200.00000 1287.00000
IMAGE=Triceratops_horridus_MOR1120.JPG
ID=Triceratops_horridus_MOR1120 
SCALE=0.053760
LM=35
811.00000 913.00000
665.00000 1298.00000
886.00000 1331.00000
806.00000 1366.00000
1011.00000 945.00000
906.00000 917.00000
1158.00000 1319.00000
1162.00000 1166.00000
1240.00000 1145.00000
1465.00000 1263.00000
1596.00000 1127.00000
1655.00000 914.00000
1573.00000 1580.00000
1697.00000 1718.00000
1810.00000 1552.00000
1733.00000 1386.00000
1798.00000 733.00000
1861.00000 627.00000
2008.00000 986.00000
2143.00000 1135.00000
2200.00000 1649.00000
1815.00000 1423.00000
1917.00000 991.00000
2274.00000 962.00000
1659.00000 970.00000
1658.00000 1032.00000
1647.00000 1085.00000
1167.00000 1215.00000
1168.00000 1266.00000
888.00000 1498.00000
1536.00000 1662.00000
1107.00000 1543.00000
1320.00000 1596.00000
687.00000 1530.00000
1245.00000 1217.00000
IMAGE=Triceratops_horridus_MOR1199.JPG
ID=Triceratops_horridus_MOR1199 
SCALE=0.031009
LM=35
1037.00000 656.00000
878.00000 939.00000
1138.00000 1116.00000
1088.00000 1117.00000
1324.00000 699.00000
1152.00000 644.00000
1464.00000 1151.00000
1444.00000 950.00000
1508.00000 911.00000
1656.00000 1045.00000
1854.00000 952.00000
2009.00000 829.00000
1715.00000 1340.00000
1784.00000 1470.00000
1919.00000 1355.00000
1814.00000 1213.00000
2177.00000 740.00000
2159.00000 687.00000
2269.00000 1101.00000
2312.00000 1202.00000
2142.00000 1653.00000
1907.00000 1268.00000
2140.00000 995.00000
2390.00000 1160.00000
1981.00000 870.00000
1941.00000 903.00000
1903.00000 934.00000
1453.00000 1020.00000
1476.00000 1089.00000
1216.00000 1235.00000
1648.00000 1381.00000
1380.00000 1247.00000
1527.00000 1285.00000
1020.00000 1306.00000
1525.00000 1031.00000
IMAGE=Triceratops_horridus_ROM55380.JPG
ID=Triceratops_horridus_ROM55380 
SCALE=0.058421
LM=35
836.00000 1055.00000
778.00000 1367.00000
1043.00000 1360.00000
994.00000 1388.00000
1050.00000 962.00000
956.00000 981.00000
1327.00000 1207.00000
1235.00000 1089.00000
1384.00000 1087.00000
1494.00000 1134.00000
1479.00000 953.00000
1575.00000 815.00000
1610.00000 1279.00000
1752.00000 1377.00000
1792.00000 1240.00000
1653.00000 1168.00000
1647.00000 674.00000
1644.00000 661.00000
1837.00000 810.00000
1881.00000 861.00000
2093.00000 1351.00000
1720.00000 1172.00000
1742.00000 837.00000
1899.00000 759.00000
1557.00000 852.00000
1529.00000 888.00000
1506.00000 924.00000
1281.00000 1130.00000
1313.00000 1166.00000
1256.00000 1458.00000
1642.00000 1418.00000
1382.00000 1415.00000
1515.00000 1408.00000
1081.00000 1565.00000
1413.00000 1154.00000
IMAGE=Triceratops_horridus_SDSM2760.JPG
ID=Triceratops_horridus_SDSM2760 
SCALE=0.063246
LM=35
571.00000 843.00000
440.00000 1253.00000
822.00000 1333.00000
757.00000 1364.00000
947.00000 763.00000
748.00000 772.00000
1165.00000 1147.00000
1020.00000 967.00000
1196.00000 959.00000
1382.00000 1059.00000
1491.00000 848.00000
1784.00000 522.00000
1488.00000 1352.00000
1672.00000 1452.00000
1760.00000 1295.00000
1559.00000 1185.00000
1908.00000 458.00000
1910.00000 368.00000
2097.00000 862.00000
2200.00000 927.00000
2081.00000 1636.00000
1739.00000 1213.00000
2019.00000 884.00000
2328.00000 747.00000
1710.00000 600.00000
1630.00000 681.00000
1572.00000 774.00000
1072.00000 1027.00000
1129.00000 1080.00000
1124.00000 1474.00000
1491.00000 1500.00000
1243.00000 1438.00000
1372.00000 1456.00000
822.00000 1605.00000
1224.00000 1041.00000
IMAGE=Triceratops_horridus_TCMI2001.93.1.JPG
ID=Triceratops_horridus_TCMI2001.93.1 
SCALE=0.051503
LM=35
646.00000 446.00000
469.00000 762.00000
773.00000 881.00000
680.00000 885.00000
1034.00000 479.00000
741.00000 463.00000
1160.00000 857.00000
1169.00000 717.00000
1274.00000 698.00000
1426.00000 934.00000
1707.00000 786.00000
1911.00000 506.00000
1562.00000 1270.00000
1666.00000 1444.00000
1829.00000 1303.00000
1686.00000 1116.00000
2070.00000 455.00000
2137.00000 382.00000
2172.00000 835.00000
2207.00000 934.00000
2278.00000 1480.00000
1748.00000 1149.00000
2078.00000 804.00000
2387.00000 875.00000
1855.00000 575.00000
1825.00000 658.00000
1781.00000 735.00000
1175.00000 764.00000
1176.00000 815.00000
994.00000 1073.00000
1473.00000 1242.00000
1170.00000 1076.00000
1328.00000 1149.00000
678.00000 1111.00000
1251.00000 767.00000
IMAGE=Triceratops_horridus_USNM1201.JPG
ID=Triceratops_horridus_USNM1201 
SCALE=0.049752
LM=35
1159.00000 690.00000
1036.00000 934.00000
1214.00000 1021.00000
1170.00000 1037.00000
1275.00000 702.00000
1217.00000 690.00000
1546.00000 972.00000
1494.00000 897.00000
1603.00000 901.00000
1682.00000 993.00000
1802.00000 888.00000
1935.00000 721.00000
1786.00000 1208.00000
1880.00000 1301.00000
1980.00000 1227.00000
1881.00000 1105.00000
2058.00000 623.00000
2104.00000 571.00000
2155.00000 881.00000
2186.00000 912.00000
2282.00000 1350.00000
1939.00000 1118.00000
2107.00000 886.00000
2227.00000 833.00000
1917.00000 770.00000
1889.00000 823.00000
1856.00000 865.00000
1523.00000 918.00000
1543.00000 942.00000
1367.00000 1169.00000
1747.00000 1283.00000
1498.00000 1178.00000
1628.00000 1221.00000
1188.00000 1160.00000
1611.00000 963.00000
IMAGE=Triceratops_horridus_USNM2100.JPG
ID=Triceratops_horridus_USNM2100 
SCALE=0.076696
LM=35
353.00000 879.00000
309.00000 1231.00000
658.00000 1422.00000
580.00000 1452.00000
709.00000 862.00000
544.00000 845.00000
1021.00000 1378.00000
892.00000 1116.00000
1088.00000 1103.00000
1207.00000 1184.00000
1355.00000 1026.00000
1630.00000 750.00000
1486.00000 1558.00000
1633.00000 1742.00000
1743.00000 1585.00000
1589.00000 1397.00000
1805.00000 601.00000
1764.00000 479.00000
1943.00000 1021.00000
2051.00000 1110.00000
2126.00000 1679.00000
1683.00000 1445.00000
1889.00000 1027.00000
2100.00000 995.00000
1585.00000 835.00000
1512.00000 910.00000
1442.00000 971.00000
956.00000 1197.00000
1007.00000 1282.00000
903.00000 1656.00000
1491.00000 1838.00000
1110.00000 1699.00000
1306.00000 1752.00000
622.00000 1624.00000
1128.00000 1238.00000
IMAGE=Triceratops_horridus_USNM4720.JPG
ID=Triceratops_horridus_USNM4720 
SCALE=0.054393
LM=35
553.00000 459.00000
611.00000 881.00000
723.00000 930.00000
672.00000 961.00000
1008.00000 447.00000
795.00000 395.00000
1200.00000 1002.00000
1117.00000 711.00000
1255.00000 711.00000
1510.00000 880.00000
1702.00000 707.00000
1844.00000 388.00000
1697.00000 1134.00000
1855.00000 1337.00000
1980.00000 1171.00000
1824.00000 987.00000
1998.00000 226.00000
2013.00000 198.00000
2221.00000 525.00000
2329.00000 628.00000
2492.00000 1210.00000
1907.00000 1012.00000
2102.00000 512.00000
2375.00000 485.00000
1810.00000 471.00000
1798.00000 556.00000
1756.00000 640.00000
1139.00000 811.00000
1204.00000 901.00000
839.00000 1185.00000
1704.00000 1308.00000
1137.00000 1176.00000
1423.00000 1221.00000
608.00000 1269.00000
1312.00000 869.00000
IMAGE=Triceratops_horridus_YPM1821.JPG
ID=Triceratops_horridus_YPM1821 
SCALE=0.049447
LM=35
845.00000 968.00000
728.00000 1443.00000
848.00000 1452.00000
760.00000 1477.00000
1070.00000 932.00000
954.00000 924.00000
1314.00000 1354.00000
1249.00000 1127.00000
1395.00000 1180.00000
1550.00000 1289.00000
1706.00000 1124.00000
1847.00000 880.00000
1720.00000 1495.00000
1815.00000 1646.00000
1906.00000 1533.00000
1815.00000 1399.00000
1991.00000 748.00000
1981.00000 667.00000
2085.00000 1066.00000
2167.00000 1124.00000
2237.00000 1583.00000
1889.00000 1470.00000
2040.00000 1050.00000
2238.00000 1042.00000
1835.00000 950.00000
1805.00000 1018.00000
1765.00000 1078.00000
1282.00000 1200.00000
1312.00000 1272.00000
1108.00000 1602.00000
1718.00000 1663.00000
1313.00000 1557.00000
1518.00000 1605.00000
729.00000 1823.00000
1433.00000 1268.00000
IMAGE=Triceratops_prorsus_CM1221.JPG
ID=Triceratops_prorsus_CM1221
SCALE=0.062378
LM=35
642.00000 678.00000
258.00000 1254.00000
454.00000 1261.00000
348.00000 1310.00000
944.00000 695.00000
802.00000 678.00000
1135.00000 1300.00000
1096.00000 995.00000
1341.00000 1103.00000
1486.00000 1209.00000
1739.00000 999.00000
1926.00000 674.00000
1748.00000 1543.00000
1883.00000 1793.00000
2015.00000 1617.00000
1870.00000 1403.00000
2113.00000 516.00000
2082.00000 470.00000
2232.00000 946.00000
2362.00000 1011.00000
2481.00000 1676.00000
1958.00000 1475.00000
2164.00000 940.00000
2463.00000 881.00000
1896.00000 764.00000
1876.00000 860.00000
1825.00000 943.00000
1142.00000 1098.00000
1168.00000 1202.00000
856.00000 1613.00000
1662.00000 1784.00000
1134.00000 1609.00000
1411.00000 1672.00000
96.00000 1801.00000
1348.00000 1203.00000
IMAGE=Triceratops_prorsus_TCMIno_code.JPG
ID=Triceratops_prorsus_TCMI2004.49.1 
SCALE=0.047140
LM=35
915.00000 1148.00000
791.00000 1550.00000
893.00000 1574.00000
812.00000 1569.00000
1211.00000 1161.00000
1061.00000 1126.00000
1296.00000 1584.00000
1301.00000 1351.00000
1452.00000 1383.00000
1558.00000 1493.00000
1698.00000 1356.00000
1849.00000 1142.00000
1702.00000 1743.00000
1798.00000 1855.00000
1899.00000 1748.00000
1835.00000 1606.00000
2020.00000 980.00000
2078.00000 941.00000
2116.00000 1285.00000
2233.00000 1377.00000
2319.00000 1778.00000
1896.00000 1675.00000
2060.00000 1299.00000
2305.00000 1263.00000
1821.00000 1207.00000
1789.00000 1264.00000
1755.00000 1314.00000
1318.00000 1428.00000
1321.00000 1511.00000
1010.00000 1760.00000
1641.00000 1840.00000
1223.00000 1748.00000
1440.00000 1775.00000
526.00000 1869.00000
1461.00000 1459.00000
IMAGE=Triceratops_prorsus_YPM1822.JPG
ID=Triceratops_prorsus_YPM1822 
SCALE=0.045268
LM=35
650.00000 452.00000
502.00000 634.00000
745.00000 743.00000
708.00000 762.00000
852.00000 460.00000
740.00000 446.00000
1029.00000 773.00000
1012.00000 625.00000
1116.00000 651.00000
1192.00000 741.00000
1397.00000 613.00000
1571.00000 464.00000
1328.00000 923.00000
1399.00000 1016.00000
1480.00000 937.00000
1411.00000 839.00000
1679.00000 430.00000
1679.00000 368.00000
1714.00000 684.00000
1750.00000 737.00000
1704.00000 1032.00000
1472.00000 863.00000
1665.00000 668.00000
1816.00000 677.00000
1527.00000 507.00000
1494.00000 551.00000
1449.00000 585.00000
1042.00000 673.00000
1052.00000 723.00000
925.00000 859.00000
1284.00000 974.00000
1055.00000 874.00000
1169.00000 921.00000
763.00000 861.00000
1119.00000 710.00000
IMAGE=Triceratops_horridus_DMNH48617.jpg
ID=Triceratops_horridus_DMNH48617 
SCALE=0.082199
LM=35
720.00000 471.00000
495.00000 740.00000
698.00000 843.00000
635.00000 884.00000
949.00000 497.00000
832.00000 460.00000
1251.00000 1016.00000
1090.00000 678.00000
1281.00000 717.00000
1414.00000 921.00000
1587.00000 780.00000
1722.00000 504.00000
1634.00000 1238.00000
1760.00000 1401.00000
1861.00000 1275.00000
1717.00000 1117.00000
1798.00000 412.00000
1923.00000 297.00000
2020.00000 752.00000
2138.00000 849.00000
2320.00000 1400.00000
1774.00000 1124.00000
1960.00000 763.00000
2186.00000 690.00000
1691.00000 574.00000
1676.00000 655.00000
1645.00000 727.00000
1168.00000 793.00000
1250.00000 891.00000
1102.00000 1203.00000
1592.00000 1350.00000
1281.00000 1215.00000
1438.00000 1278.00000
910.00000 1163.00000
1266.00000 822.00000
IMAGE=Nedoceratops_hatcheri_USNM2412.JPG
ID=Nedoceratops_hatcheri_USNM2412 
SCALE=0.049938
LM=35
274.00000 441.00000
134.00000 569.00000
300.00000 689.00000
262.00000 697.00000
386.00000 506.00000
325.00000 466.00000
466.00000 756.00000
472.00000 635.00000
548.00000 652.00000
593.00000 735.00000
644.00000 633.00000
756.00000 463.00000
642.00000 872.00000
725.00000 967.00000
773.00000 886.00000
712.00000 797.00000
809.00000 444.00000
836.00000 406.00000
871.00000 603.00000
938.00000 641.00000
1036.00000 924.00000
763.00000 856.00000
834.00000 602.00000
970.00000 578.00000
727.00000 505.00000
711.00000 553.00000
685.00000 595.00000
479.00000 677.00000
483.00000 718.00000
318.00000 802.00000
616.00000 904.00000
424.00000 816.00000
527.00000 848.00000
231.00000 792.00000
545.00000 701.00000
IMAGE=Triceratops_horridus_MNHN_F1912.20.jpg
ID=Triceratops_horridus_MNHN_F1912.20 
SCALE=0.110432
LM=35
108.00000 615.00000
93.00000 976.00000
240.00000 1014.00000
136.00000 1044.00000
410.00000 608.00000
298.00000 590.00000
643.00000 981.00000
582.00000 783.00000
719.00000 820.00000
801.00000 920.00000
1022.00000 744.00000
1116.00000 583.00000
952.00000 1141.00000
1075.00000 1286.00000
1161.00000 1143.00000
1056.00000 977.00000
1208.00000 492.00000
1249.00000 442.00000
1339.00000 752.00000
1414.00000 840.00000
1474.00000 1263.00000
1157.00000 1124.00000
1278.00000 736.00000
1509.00000 720.00000
1102.00000 626.00000
1082.00000 670.00000
1060.00000 713.00000
621.00000 839.00000
640.00000 905.00000
508.00000 1158.00000
912.00000 1217.00000
648.00000 1152.00000
785.00000 1174.00000
126.00000 1264.00000
729.00000 891.00000
IMAGE=Triceratops_prorsus_BSPG1964I458.JPG
ID=Triceratops_prorsus_BSPG1964I458 
SCALE=0.062017
LM=35
170.00000 186.00000
100.00000 317.00000
160.00000 330.00000
139.00000 349.00000
254.00000 199.00000
216.00000 183.00000
314.00000 329.00000
296.00000 268.00000
352.00000 262.00000
395.00000 292.00000
458.00000 233.00000
484.00000 174.00000
474.00000 382.00000
513.00000 428.00000
537.00000 378.00000
502.00000 332.00000
540.00000 86.00000
542.00000 80.00000
595.00000 197.00000
625.00000 213.00000
659.00000 418.00000
524.00000 345.00000
566.00000 187.00000
639.00000 171.00000
481.00000 191.00000
477.00000 208.00000
469.00000 221.00000
307.00000 288.00000
314.00000 309.00000
253.00000 405.00000
498.00000 455.00000
336.00000 403.00000
418.00000 428.00000
112.00000 459.00000
353.00000 301.00000
IMAGE=Triceratops_prorsus_SMNH_P1163.4.jpg
ID=Triceratops_prorsus_SMNH_P1163.4 
SCALE=0.196116
LM=35
807.00000 319.00000
549.00000 486.00000
709.00000 631.00000
654.00000 645.00000
950.00000 368.00000
874.00000 338.00000
993.00000 736.00000
1016.00000 573.00000
1084.00000 588.00000
1169.00000 695.00000
1271.00000 617.00000
1428.00000 487.00000
1213.00000 945.00000
1271.00000 1064.00000
1347.00000 959.00000
1283.00000 855.00000
1580.00000 424.00000
1589.00000 353.00000
1570.00000 664.00000
1619.00000 733.00000
1595.00000 1188.00000
1345.00000 935.00000
1521.00000 670.00000
1717.00000 658.00000
1397.00000 529.00000
1368.00000 574.00000
1325.00000 606.00000
1027.00000 631.00000
1023.00000 686.00000
821.00000 868.00000
1175.00000 1058.00000
960.00000 884.00000
1082.00000 956.00000
539.00000 907.00000
1101.00000 662.00000
IMAGE=Triceratops_prorsus_CCM49_1.JPG
ID=Triceratops_prorsus_CCM49_1 
SCALE=0.082199
